# Supplementary material for: Zonula occludens 2 and Cell-Cell Contacts Are Required for Normal Nuclear Shape in Epithelia
Source: Cells. 2021 Sep 28;10(10):2568. doi: 10.3390/cells10102568 (PMC8534263; doi:10.3390/cells10102568)
Supplement: Supplementary file 1 [file cells-10-02568-s001.zip]

Archive with 1 entries (1 files):
- cells-1368728-supplementary.pdf
